# Supplementary material for: Postpartum depression and infant feeding practices in a low income urban settlement in Nairobi-Kenya
Source: BMC Res Notes. 2016 Dec 8;9:506. doi: 10.1186/s13104-016-2307-9 (PMC5146885; doi:10.1186/s13104-016-2307-9)
Supplement: Supplementary file 1 — Additional file 1. Dataset of postpartum depression, infant feeding and child nutritional status study. [file 13104_2016_2307_MOESM1_ESM.xlsx]

## Sheet: Sheet1
dwel	children	income	epds1	epds2	epds3	epds4	epds5	epds6	epds7	epds9	epds10	chldage	babysex	brstfeed	brstinit	daysmlk	anyhelp	howfeed	likebf	recall1	recall2	recall3	recall4	recall5	recall6	recall7	recall8	recall9	recall10	recall11	recall12	ageformu	compfeed	timebf	nutstatu	epscore	Epscore_2	Exclusf	NUTR.CLASS	CLINICALSIGN	ZNUTR.CLASS	ZExclusf	mediation	ZSco01	ZSco02
2	4	2	1	1	2	3	4	4	2	2	4	8	1	1	2	1	1	1	1	1	2	2	2	1	2	2	2	2	2	2	2	4	1	1	2	8	1	1	2	2	1.37443	-0.60664	-0.83	1.37443	-0.60664
2	1	2	1	1	4	1	4	4	4	4	4	6	1	1	2	3	1	1	1	1	1	2	2	1	2	2	2	2	2	2	2	1	1	1	1	0	1	1	1	2	-0.72394	-0.60664	0.44	-0.72394	-0.60664
2	3	2	1	1	3	3	2	4	4	2	4	6	2	1	1	2	1	1	1	1	2	2	2	1	2	2	2	2	2	2	2	4	1	1	3	3	1	1	2	2	1.37443	-0.60664	-0.83	1.37443	-0.60664
2	1	2	1	1	3	1	3	4	2	4	4	10	1	1	3	1	2	1	1	1	2	2	2	1	2	2	2	2	2	2	2	4	1	1	2	0	1	1	2	2	1.37443	-0.60664	-0.83	1.37443	-0.60664
2		2	1	1	3	1	4	4	3	3	4	12	2	1	1	1	1	1	1	1	2	2	2	1	2	2	2	2	2	2	2	4	1	1	1	0	1	1	1	2	-0.72394	-0.60664	0.44	-0.72394	-0.60664
2	6	2	1	1	4	1	4	4	3	4	4	6	1	1	1	1	1	1	1	1	2	2	2	1	2	2	2	2	2	2	2	4	1	1	1	1	1	1	1	2	-0.72394	-0.60664	0.44	-0.72394	-0.60664
2	1	2	2	2	2	1	4	4	4	4	4	12	1	1	3	1	1	1	1	1	2	2	2	1	2	2	2	2	2	2	2	4	1	1	1	4	1	1	1	2	-0.72394	-0.60664	0.44	-0.72394	-0.60664
2	1	2	1	1	4	1	4	4	2	2	4	8	1	1	3	3	1	1	1	1	2	2	2	1	1	2		2	2	2	2	4	1	1	1	4	1	2	1	2	-0.72394	1.64018	-1.19	-0.72394	1.64018
2	3	2	1	1	2	3	2	4	4	4	4	6	1	1	1	1	1	1	1	1	2	2	2	1	2	2	2	2	2	2	2	4	1	1	1	6	1	1	1	2	-0.72394	-0.60664	0.44	-0.72394	-0.60664
2	2	2	2	2	4	1	4	2	4	4	4	12	1	1	1	1	1	1	1	1	2	2	2	1	2	2	2	2	2	2	2	4	1	1	1	4	1	1	1	2	-0.72394	-0.60664	0.44	-0.72394	-0.60664
2	2	2	1	1	2	3	2	2	2	3	4	14	1	1	3	2	1	1	1	1	2	2	2	1	1	2	2	2	1	2	1	3	2	2	1	9	1	2	1	2	-0.72394	1.64018	-1.19	-0.72394	1.64018
2	3	2	3	3	4	3	2	3	3	3	4	12	2	1	1	2	1	1	1	1	2	2	2	1	2	2	2	2	2	2	2	4	1	1	1	12	1	1	1	1	-0.72394	-0.60664	0.44	-0.72394	-0.60664
2	2	2	1	1	4	1	4	2	4	4	4	12	1	1	1	2	1	1	1	1	2	2	2	1	2	2	2	2	2	2	2	4	1	1	1	2	1	1	1	2	-0.72394	-0.60664	0.44	-0.72394	-0.60664
2	2	3	1	1	4	1	4	4	4	4	4	6	1	1	1	2	1	1	1	1	2	2	2	1	2	2	2	2	2	2	2	4	1	1	1	0	1	1	1	2	-0.72394	-0.60664	0.44	-0.72394	-0.60664
1	3	2	1	1	4	2	3	4	4	4	4	16	1	1	1	1	1	1	1	1	2	2	2	1	2	2	2	2	2	2	2	4	2	2	1	2	1	1	1	2	-0.72394	-0.60664	0.44	-0.72394	-0.60664
2	2	2	1	1	4	1	4	4	4	4	4	6	1	1	1	4	1	1	1	1	2	2	2	1	2	2	2	2	2	2	2	4	1	1	1	0	1	1	1	2	-0.72394	-0.60664	0.44	-0.72394	-0.60664
2	5	2	1	1	4	1	4	4	2	1	2	8	1	1	1	1	1	1	1	1	2	1	2	1	2	2	2	2	2	2	2	2	1	1	1	7	1	2	1	2	-0.72394	1.64018	-1.19	-0.72394	1.64018
2	2	2	2	2	3	1	4	2	4	4	4	12	1	1	1	2	1	1	1	1	2	2	2	1	2	2	2	2	2	2	2	4	1	1	3	4	1	1	2	2	1.37443	-0.60664	-0.83	1.37443	-0.60664
2	1	2	1	1	4	1	4	4	2	2	4	8	1	1	1	2	1	2	1	1	2	2	2	1	2	2	2	2	2	2	2	4	1	1	1	4	1	1	1	2	-0.72394	-0.60664	0.44	-0.72394	-0.60664
2	1	2	1	1	2	3	3	3	2	2	4	14	1	1	3	3	1	1	1	1	1	2	2	1	2	2	2	2	2	2	2	4	1	1	1	5	1	1	1	2	-0.72394	-0.60664	0.44	-0.72394	-0.60664
2	2	2	4	3	3	4	1	1	1	1	3	8	1	1	1	1		1	1	1	2	2	2	1	2	2	2	2	2	2	2	4	1	1	2	18	2	1	2	1	1.37443	-0.60664	-0.83	1.37443	-0.60664
2	2	2	1	1	2	3	2	2	4	1	4	12	1	1	1	2	2	1	1	1	2	2	2	1	2	2	2	2	2	2	2	4	1	2	1	6	1	1	1	2	-0.72394	-0.60664	0.44	-0.72394	-0.60664
2	1	2	1	1	4	1	4	3	2	3	4	16	1	1	1	2	2	1	1	1	2	2	2	1	2	2	2	2	2	2	2	4	1	1	1	3	1	1	1	2	-0.72394	-0.60664	0.44	-0.72394	-0.60664
2	1	2	1	1	4	1	4	4	4	4		6	1	1	1	2	2	1	1	2	1	2	2	1	2	2	2	2	2	2	2	4	1	1	1	0	1	2	1	2	-0.72394	1.64018	-1.19	-0.72394	1.64018
2	3	1	1	1	3	3	2	3	3	3	4	8	1	1	1	2	2	1	1	1	2	2	2	1	2	2	2	2	2	2	2	4	1	1	1	7	1	1	1	2	-0.72394	-0.60664	0.44	-0.72394	-0.60664
2	1	2	1	1	3	3	2	4	3	2	4	14	2	1	1	1	1	1	1	1	2	2	2	1	2	2	2	2	2	2	2	4	1	1	1	7	1	1	1	2	-0.72394	-0.60664	0.44	-0.72394	-0.60664
2	1	2	1	1	4	3	2	3	4	4	4	6	1	1	1	2		1	1	1	2	2	2	1	2	2	2	2	2	2		4	1	1	1	5	1	1	1	2	-0.72394	-0.60664	0.44	-0.72394	-0.60664
2	2	2	2	2	3	1	4	2	2	2	4	8	1	1	1	2	2	2	1	1	2	2	2	1	2	2	2	2	2	2	2	4	1	1	1	9	1	1	1	2	-0.72394	-0.60664	0.44	-0.72394	-0.60664
2	1	2	1	1	4	3	4	4	4	4	4	8	1	1	2	1	1	1	1	1	2	2	2	1	2	2	2	2	2	2	2	4	1	1	1	2	1	1	1	2	-0.72394	-0.60664	0.44	-0.72394	-0.60664
2	1	2	1	1	2	3	3	4	4	2	4	16	1	1	1	2	1	1	1	1	2	2	2	1	2	2	2	2	2	2	2	4	1	1	1	7	1	1	1	2	-0.72394	-0.60664	0.44	-0.72394	-0.60664
2	1	2	1	1	4	1	4	4	4	4	4	6	1	1	1	2	2	1	1	1	2	1	2	1	2	2	2	2	2	2	2	4	1	1	1	0	1	1	1	2	-0.72394	-0.60664	0.44	-0.72394	-0.60664
2	2	2	1	1	4	1	4	2	3	4	4	8	1	1	1	3	1	1	1	1	2	2	2	1	2	2	2	2	2	2	2	4	1	1	1	3	1	1	1	2	-0.72394	-0.60664	0.44	-0.72394	-0.60664
1	1	2	1	1	4	1	4	3	2	4	4	6	1	1		2	1	1	1	1	2	2	2	1	2	2	2	2	2	2	2	4	1	1	1	0	1	1	1	2	-0.72394	-0.60664	0.44	-0.72394	-0.60664
1	1	1	1	1	4	2	4	4	4	4	4	16	1	1	1	1	1	1	1	1	2	2	2	1	2	2	2	2	2	2	2	4	1	1	1	1	1	1	1	2	-0.72394	-0.60664	0.44	-0.72394	-0.60664
2	2	2	1	1	4	1	4	4	4	4	4	14	1		1	2	1	1	1	1	2	2	2	1	2	2	2	2	2	2	2	4	1	1	1	0	1	1	1	2	-0.72394	-0.60664	0.44	-0.72394	-0.60664
2	1	2	1	1	4	1	4	4	4	1	4	16	1	1	1	2	1	1	1	1	2	2	2	1	1	2	2	2	2	2	2	4	1	1	3	0	1	2	2	2	1.37443	1.64018	2.25	1.37443	1.64018
3	1	2	1	1	4	4	4	4	4	4	4	6	1	1	1	2	1	1	1	1	2	2	2	1	1	1	2	2	2	2	2	4	1	1	1	0	1	1	1	2	-0.72394	-0.60664	0.44	-0.72394	-0.60664
2	2	2	1	4	2	3	3	2	3	4	4	6	1	1	1	1	1	1	1	1	2	2	2	1	2	2	2	2	2	1		4	1	1	1	6	1	2	1	2	-0.72394	1.64018	-1.19	-0.72394	1.64018
2	2	2	1	1	4	1	4	4	4	4	4	8	1	1	3	2	1	1	1	1	1	2	2	1	2	2	2	2	2	2	2	4	1	1	1	2	1	1	1	2	-0.72394	-0.60664	0.44	-0.72394	-0.60664
2	2	3	1	4	1	1	2	4	1	4	4	6	1	1	1	3	2	1	1	1	2	2	2	1	2	2	2	2	2	2	2	4	1	1	1	5	1	1	1	2	-0.72394	-0.60664	0.44	-0.72394	-0.60664
2	1	2	3	2	2	3	2	4	3	3	4	14	1	1	1	1	2	1	1	1	2	2	2	1	1	1	2	2	2	2	2	4	2	2	2	11	1	2	2	2	1.37443	1.64018	2.25	1.37443	1.64018
1	4	1	1	1	4	1	4	4	3	4	4	6	1	1	1	1	1	1	1	1	2	2	2	1	2	2	2	2	2	2	2	4	1	1	1	0	1	1	1	2	-0.72394	-0.60664	0.44	-0.72394	-0.60664
2	3	1	1	1	1	1	2	1	3	4	4	14	1	1	1	1	1	1	1	1	2	2	2	1	2	2	2	2	2	2	2	4	1	1	1	14	2	1	1	1	-0.72394	-0.60664	0.44	-0.72394	-0.60664
1	1	1	2	3	2	3	2	2	3	3	2	14	1	1	3	4	1	1	1	1	2	2	2	1	2	2	2	2	2	2	2	4	1	1	1	7	1	1	1	2	-0.72394	-0.60664	0.44	-0.72394	-0.60664
1	1	2	1	1	3	3	2	2	1	1	4	10	1		1	1		1	1	1	2	2	2	1	1	2	2	2	2	2	2	4	1	1	1	6	1	1	1	2	-0.72394	-0.60664	0.44	-0.72394	-0.60664
1	2	2	1	1	4	1	4	4	4	3	4	6	1	1	1	1	1	1	1	1	2	2	2	2	2	2	2	2	2	2	2	4	1	1	2	1	1	1	2	2	1.37443	-0.60664	-0.83	1.37443	-0.60664
2	1	2	1	1	3	3	3	3	4	4	4	10	2		1	1	1	1	1	1	2	2	2	1	2	2	2	2	2	2	2	4	1	1	2	5	1	1	2	2	1.37443	-0.60664	-0.83	1.37443	-0.60664
2	1	1	1	1	2	3	2	2	2	3	4	6	2	1	3	1	1	1	1	1	2	2	2	2	2	2	2	2	2	2	2	4	1	1	1	6	1	1	1	2	-0.72394	-0.60664	0.44	-0.72394	-0.60664
3	2	2	1	1	4	1	4	1	1	3	4	10	2	1	1	1	1	1	1	1	2	2	2	1	2	2	2	2	2	2	2	4	1	1	2	7	1	1	2	2	1.37443	-0.60664	-0.83	1.37443	-0.60664
1	2	2	1	1	1	3	4	3	4	3	2	16	1	1	1	2	1	2	1	1	2	2	2	1	2	2	2	2	2	2	2	4	1	1	1	7	1	1	1	2	-0.72394	-0.60664	0.44	-0.72394	-0.60664
1	1	2	1	3	4	2	3	3	3	4	4	14	2	1	1	3	2	1	1	1	2	2	2	1	1	2	2	1	2	2	2	4	1	1	2	8	1	2	2	2	1.37443	1.64018	2.25	1.37443	1.64018
2	2	2	1	1	4	4	1	3	1	1	4	6	2	1	3	2		2	1	1	2	2	2	1	1	2	2	2	2	2	2	4	1	1	3	13	2	1	2	2	1.37443	-0.60664	-0.83	1.37443	-0.60664
1	1	2	1	1	4	1	4	4	4	4	4	14	1	1	3	1	2	1	1	1	2	2	2	1	2	2	2	2	2	2	2	4	1	1	3	0	1	1	2	2	1.37443	-0.60664	-0.83	1.37443	-0.60664
2	2	2	1	1	2	3	2	2	2	2	4	12	2	1	3	1	1	1	1	1	2	2	2	1	2	2	2	2	2	2	2	4	1	1	3	11	1	1	2	2	1.37443	-0.60664	-0.83	1.37443	-0.60664
1	1	2	1	1	4	1	4	4	3	3	4	16	2	1	4	4	2	1	1	1	2	2	2	1	1	2	2	2	2	2	2	4	1	1	2	1	1	2	2	2	1.37443	1.64018	2.25	1.37443	1.64018
1	1	1	3	2	2	3	2	2	2	1	4	6	2	1	1	1	2	1	1	1	2	2	2	1	2	2	2	2	2	2	2	4	1	1	2	17	2	2	2	1	1.37443	1.64018	2.25	1.37443	1.64018
1	1	2	1	1	2	1	2	2	4	1	4	6	1	1	2	3	1	1	1	1	2	2	2	1	1	2	2	2	2	2	2	4	1	1	1	9	1	1	1	2	-0.72394	-0.60664	0.44	-0.72394	-0.60664
1	3	2	1	1	4	1	4	4	1	1	4	10	2	1	3	1	1	1	1	1	2	2	2	1	1	2	2	2	2	2	2	4	1	1	2	7	1	1	2	2	1.37443	-0.60664	-0.83	1.37443	-0.60664
2	2	2	1	1	1	3	2	2	4	4	4	6	2	1	1	1	1	1	1	1	2	2	2	2	2	2	2	2	2	2	2	4	1	1	1	9	1	1	1	2	-0.72394	-0.60664	0.44	-0.72394	-0.60664
1	4	1	1	1	3	3	3	2	2	4	2	6	1	1	1	1	1	1	1	1	2	2	2	1	2	2	2	2	2	2	2	4	1	1	1	7	1	1	1	2	-0.72394	-0.60664	0.44	-0.72394	-0.60664
2	2	2	4	4	4	1	3	1	1	3	1	6	2	1	4	2	2	2	1	1	2	2	2	1	1	2	2	2	2	2	2	4	1	1	2	17	2	2	2	1	1.37443	1.64018	2.25	1.37443	1.64018
2	2	2	1	1	3	3	2	4	4	4	4	12	1	1	1	2	1	1	1	1	2	2	2	1	2	2	2	2	2	2	2	4	1	1	1	5	1	1	1	2	-0.72394	-0.60664	0.44	-0.72394	-0.60664
2	1	2	1	1	3	3	3	3	4	2	4	12	1	1	1	4	2	1	1	1	1	2	2	1	2	2	2	2	2	2	2	4	1	1	1	7	1	2	1	2	-0.72394	1.64018	-1.19	-0.72394	1.64018
2	1	2	2	2	4	3	3	4	4	4	4	8	2	1	2	2	1	1	1	1	2	2	2	1	2	2	2	2	2	2	2	4	1	1	1	5	1	1	1	2	-0.72394	-0.60664	0.44	-0.72394	-0.60664
2	3	1	2	1	2	3	2	2	2	3	4	14	2	1	2	2	1	1	1	1	2	2	2	2	2	2	2	2	2	2	2	4	1	1	1	11	1	1	1	2	-0.72394	-0.60664	0.44	-0.72394	-0.60664
2	2	2	1	1	4	1	4	2	4	4	4	12	2	1	1	2	1	1	1	1	2	2	2	1	1	2	2	2	2	2	2	4	1	1	1	2	1	2	1	2	-0.72394	1.64018	-1.19	-0.72394	1.64018
1	7	2	1	1	4	3	2	2	4	1	4	16	2	1	1	3	1	1	1	1	1	1	2	1	1	2	1	2	2	2	2	3	2	2	1	9	1	2	1	2	-0.72394	1.64018	-1.19	-0.72394	1.64018
2	2	2	1	1	2	3	2	1	2	2	2	12	2	1	1	1	1	1	1	1	2	2	2	1	2	2	2	2	2	2	2	4	1	1	1	15	2	1	1	1	-0.72394	-0.60664	0.44	-0.72394	-0.60664
1	2	2	1	1	2	1	3	3	2	3	4	14	2	1	1	1	1	1	1	1	2	2	2	1	2	2	2	2	2	2	2	4	1	1	1	7	1	1	1	2	-0.72394	-0.60664	0.44	-0.72394	-0.60664
2	1	2	2	2	2	3	2	2	2	2	4	6	2	1	3	2	1	1	1	1	2	2	2	1	2	2	2	2	2	2	2	4	1	1	1	14	2	1	1	1	-0.72394	-0.60664	0.44	-0.72394	-0.60664
2	1	1	2	4	1	4	4	1	4	4	4	14	2	1	4	2	1	1	1	1	2	2	2	1	2	1	2	2	2	2	2	3	1	1	1	4	1	2	1	2	-0.72394	1.64018	-1.19	-0.72394	1.64018
1	2	2	2	2	3	2	2	2	1	1	4	16	2	1	2	1	1	1	1	1	2	2	2	1	1	2	2	2	2	2	2	4	1	1	2	13	2	1	2	1	1.37443	-0.60664	-0.83	1.37443	-0.60664
2	2	2	1	1	2	3	2	2	4	2	4	16	2	1	1	2	1	1	1	1	1	2	2	1	2	2	2	2	2	2	2	4	1	1	1	8	1	2	1	2	-0.72394	1.64018	-1.19	-0.72394	1.64018
1	1	2	1	3	1	3	2	2	4	3	2	16	2	1	1	1	1	1	1	1	2	2	2	1	1	2	2	2	2	2	1	3	1	1	3	10	1	1	2	2	1.37443	-0.60664	-0.83	1.37443	-0.60664
1	3	2	1	1	4	1	3	4	4	4	4	14	2	1	2	2	2	1	1	1	2	2	2	1	1	2	2	2	2	2	2	4	1	1	1	0	1	2	1	2	-0.72394	1.64018	-1.19	-0.72394	1.64018
2	1	2	1	1	1	4	2	3	3	2	2	14	2	1	2	1	1	1	1	1	2	2	2	1	1	2	2	2	2	2	1	3	2	2	2	14	2	2	2	1	1.37443	1.64018	2.25	1.37443	1.64018
2	3	2	1	1	4	3	2	2	1	4	4	14	2	1	1	1	1	1	1	1	2	2	2	1	1	2	2	2	2	2	2	4	1	1	1	9	1	2	1	2	-0.72394	1.64018	-1.19	-0.72394	1.64018
2	1	1	2	3	3	3	3	3	1	3	4	6	2	2	1	1	2	1	1	2	1	1	2	1	1	2	2	2	2	2	1	1	1	1	3	12	1	1	2	1	1.37443	-0.60664	-0.83	1.37443	-0.60664
1	2	2	2	1	2	3	2	2	3	4	4	8	2	1	1	1	1	2	1	1	2	2	2	1	1	2	2	2	2	2	2	4	2	2	2	10	1	1	2	2	1.37443	-0.60664	-0.83	1.37443	-0.60664
2	2	2	1	1	4	1	4	4	3	3	4	16	2	1	1	1	1	1	1	1	2	2	2	1	1	2	2	2	2	2	1	3	1	1	1	2	1	2	1	2	-0.72394	1.64018	-1.19	-0.72394	1.64018
2	3	2	1	1	4	1	4	4	4	4	4	8	2	1	2	3	1	1	1	1	2	2	2	1	1	2	2	2	2	2	2	4	1	1	1	0	1	2	1	2	-0.72394	1.64018	-1.19	-0.72394	1.64018
2	3	2	1	1	4	3	2	4	3	4	4	8	2	1	1	3	1	1	1	1	2	2	2	1	1	2	2	2	2	2	1	2	1	1	1	5	1	2	1	2	-0.72394	1.64018	-1.19	-0.72394	1.64018
2	1	2	2	2	4	3	2	2	3	3	4	12	2	1	1	1	1	1	1	1	2	2	2	1	1	2	2	2	2	2	1	2	1	1	2	10	1	1	2	2	1.37443	-0.60664	-0.83	1.37443	-0.60664
1	3	2	1	1	4	1	4	4	4	4	4	10	1	1	2	1	1	1	1	1	2	2	2	1	2	2	2	2	2	2	2	4	1	1	1	0	1	1	1	2	-0.72394	-0.60664	0.44	-0.72394	-0.60664
2	1	2	1	1	4	1	4	4	4	4	4	16	1	1	1	2	1	1	1	1	2	2	2	1	2	2	2	2	2	2	2	4	1	1	1	0	1	1	1	2	-0.72394	-0.60664	0.44	-0.72394	-0.60664
1	1	2	1	1	4	1	2	2	3	1	2	14	1	1	3	1	1	1	1	1	1	2	2	1	1	2	2	2	2	2	2	4	2	2	1	5	1	2	1	2	-0.72394	1.64018	-1.19	-0.72394	1.64018
2	1	2	2	2	2	1	4	2	2	2	4	8	2	1	1	1	2	1	1	1	2	2	2	1	1	2	2	2	2	2	1	2	2	2	3	10	1	1	2	2	1.37443	-0.60664	-0.83	1.37443	-0.60664
2	4	2	2	3	2	3	2	1	1	1	2	16	2	1	1	1	1	1	1	1	2	1	2	1	1	2	2	2	2	2	1	3	1	1	3	18	2	2	2	1	1.37443	1.64018	2.25	1.37443	1.64018
2	4	2	3	2	3	2	3	2	4	4	4	5	1	1	1	1	1	1	1	1	2	2	2	1	1	2	2	2	2	2	2	4	1	1	1	8	1	2	1	2	-0.72394	1.64018	-1.19	-0.72394	1.64018
1	1	2	1	1	4	1	3	3	4	4	4	14	2	1	1	2	1	1	1	1	2	2	2	1	1	2	2	2	2	2	2	4	1	1	1	2	1	2	1	2	-0.72394	1.64018	-1.19	-0.72394	1.64018
1	2	2	1	1	3	3	2	2	3	3	4	6	2	1	1	2	2	1	1	1	2	2	2	1	2	2	2	2	2	2	2	4	1	1	1	9	1	1	1	2	-0.72394	-0.60664	0.44	-0.72394	-0.60664
1	4	2	4	4	4	1	4	3	2	3	4	8	2	1	1	1	1	1	1	1	2	2	2	1	2	2	2	2	2	2	2	4	1	1	1	4	1	1	1	2	-0.72394	-0.60664	0.44	-0.72394	-0.60664
1	6	1	1	1	4	1	3	2	3	4	4	14	2	1	1	1	1	1	1	1	2	2	2	1	2	2	2	2	2	2	2	4	1	1	1	5	1	1	1	2	-0.72394	-0.60664	0.44	-0.72394	-0.60664
2	3	2	3	3	4	3	2	4	4	1	4	14	2	1	1	1	2	1	1	1	2	2	2	1	2	2	2	2	2	2	2	4	1	1	1	9	1	1	1	2	-0.72394	-0.60664	0.44	-0.72394	-0.60664
1	1	2	3	3	2	3	2	2	2	1	4	14	2	1	2	2	1	1	1	1	2	1	1	1	1	2	2	2	2	2	1	2	1	1	3	15	2	2	2	1	1.37443	1.64018	2.25	1.37443	1.64018
1	2	1	2	3	2	3	2	2	4	1	4	14	2	1	1	2	1	1	1	1	2	2	2	1	1	2	2	2	2	2	1	2	1	1	3	13	2	2	2	1	1.37443	1.64018	2.25	1.37443	1.64018
2	1	2	3	3	3	3	3	3	4	4	4	6	2	1	1	1	1	1	1	1	2	2	2	1	2	2	2	2	2	2	2	4	1	1	1	8	1	1	1	2	-0.72394	-0.60664	0.44	-0.72394	-0.60664
1	1	2	1	1	2	3	2	2	4	3	3	16	1	1	2	2	1	1	1	1	2	2	2	1	2	2	2	2	2	2	2	4	1	1	1	9	1	1	1	2	-0.72394	-0.60664	0.44	-0.72394	-0.60664
1	1	2	1	1	4	1	2	3	2	2	2	6	2	1	2	1	1	1	1	1	2	2	2	1	2	2	2	2	2	2	2	4	1	1	1	8	1	1	1	2	-0.72394	-0.60664	0.44	-0.72394	-0.60664
2	1	2	1	1	4	3	2	2	4	4	4	12	1	1	1	1	1	1	1	1	2	2	2	1	2	2	2	2	2	2	2	4	1	1	1	6	1	1	1	2	-0.72394	-0.60664	0.44	-0.72394	-0.60664
2	4	2	3	2	3	3	2	2	4	4	4	12	1	1	3	2	1	1	1	1	2	2	2	1	2	2	2	2	2	2	2	4	1	1	1	9	1	1	1	1	-0.72394	-0.60664	0.44	-0.72394	-0.60664
2	1	2	1	1	4	2	3	2	2	2	4	6	1	1	3	2	1	1	1	1	2	2	2	1	2	2	2	2	2	2	2	4	1	1	1	8	1	1	1	2	-0.72394	-0.60664	0.44	-0.72394	-0.60664
2	1	2	1	1	4	1	4	3	4	4	4	6	2	1	1	2	1	1	1	1	2	2	2	1	2	2	2	2	2	2	2	4	1	1	2	1	1	1	2	1	1.37443	-0.60664	-0.83	1.37443	-0.60664
1	1	2	1	1	3	3	2	2	3	1	4	16	1	1	4	4	1	1	1	1	1	2	2	1	2	2	2	2	2	2	2	4	1	1	2	11	1	1	2	2	1.37443	-0.60664	-0.83	1.37443	-0.60664
1	1	2	3	3	3	3	3	4	3	3	2	8	1	1	1	1	1	1	1	1	2	2	2	1	2	2	2	2	2	2	2	4	1	1	3	11	1	1	2	2	1.37443	-0.60664	-0.83	1.37443	-0.60664
1	3	2	1	1	1	4	1	4	4	4	4	14	1	1	1	1	1	1	1	1	2	2	2	1	1	2	2	2	2	2	2	4	1	1	2	0	1	1	2	2	1.37443	-0.60664	-0.83	1.37443	-0.60664
1	2	1	1	1	3	3	3	2	2	4	4	16	1	1	1	1	1	1	1	1	2	2	2	1	2	2	2	2	2	2	2	4	2	2	1	6	1	2	1	2	-0.72394	1.64018	-1.19	-0.72394	1.64018
1	3	2	2	2	2	3	2	2	2	2	2	16	2	1	2	1	1	1	1	1	2	2	2	1	1	2	2	2	2	2	1	4	1	1	2	13	2	1	2	1	1.37443	-0.60664	-0.83	1.37443	-0.60664
1	2	2	1	1	4	3	2	4	3	4	4	12	1	1	1	1	1	1	1	1	2	2	2	1	2	2	2	2	2	2	1	3	1	1	1	5	1	1	1	2	-0.72394	-0.60664	0.44	-0.72394	-0.60664
1	4	1	1	1	2	3	2	3	4	1	3	6	2	1	2	4	1	1	1	1	1	2	1	1	2	2	2	2	2	2	2	1	1	1	2	10	1	2	2	2	1.37443	1.64018	2.25	1.37443	1.64018
1	3	2	1	1	3	1	3	1	2	3	4	10	1	1	4	4	1	1	1	1	2	2	2	1	2	2	2	2	2	2	2	4	2	2	3	5	1	1	2	2	1.37443	-0.60664	-0.83	1.37443	-0.60664
1	2	1	2	3	3	3	2	2	2	2	4	16	1	1	3	1	1	1	1	1	2	1	2	1	1	2	2	2	2	2	2	3	1	1	1	14	2	2	1	1	-0.72394	1.64018	-1.19	-0.72394	1.64018
1	1	2	1	1	2	1	4	4	4	4	4	6	1	1	2	2	1	1	1	1	2	2	2	1	2	2	2	2	2	2	2	4	1	1	3	0	1	1	2	2	1.37443	-0.60664	-0.83	1.37443	-0.60664
1	2	2	1	1	4	1	4	4	4	4	4	16	1	1	3	1	1	1	1	1	2	2	2	1	1	2	2	2	2	2	1	4	1	1	1	0	1	2	1	2	-0.72394	1.64018	-1.19	-0.72394	1.64018
1	2	1	1	1	4	1	4	3	2	4	4	6	2	1	2	1	2	1	1	1	2	2	2	1	2	2	2	2	2	2	2	4	1	1	1	3	1	1	1	2	-0.72394	-0.60664	0.44	-0.72394	-0.60664
2	2	2	1	1	4	1	4	3	4	1	4	14	2	1	1	1	1	1	1	1	2	2	2	1	1	2	2	2	2	2	1	4	1	1	1	4	1	2	1	2	-0.72394	1.64018	-1.19	-0.72394	1.64018
2	2	1	1	1	1	1	4	3	3	3	4	14	2	1	2	1	1	1	1	1	2	2	2	1	2	2	2	2	2	2	2	4	1	1	1	2	1	1	1	2	-0.72394	-0.60664	0.44	-0.72394	-0.60664
1	1	2	1	1	4	1	4	4	2	3	4	14	1	1	1	1		1	1	1	2	2	2	1	1	2	2	2	2	2	1	4	1	1	1	3	1	2	1	2	-0.72394	1.64018	-1.19	-0.72394	1.64018
1	2	2	1	1	4	1	4	2	2	2	4	8	2	1	1	1	1	1	1	1	2	2	2	1	2	2	2	2	2	2	2	4	1	1	1	6	1	1	1	2	-0.72394	-0.60664	0.44	-0.72394	-0.60664
1	4	2	1	2	4	1	4	4	2	3	2	12	2	1	1	1	1	1	1	1	2	2	2	1	2	2	2	2	2	2	2	4	1	1	1	4	1	1	1	2	-0.72394	-0.60664	0.44	-0.72394	-0.60664
2	1	2	2	2	4	1	4	4	2	2	4	16	2	1	1	2	1	1	1	1	2	2	2	1	1	2	2	2	2	2	1	4	1	1	1	6	1	1	1	2	-0.72394	-0.60664	0.44	-0.72394	-0.60664
1	3	2	1	1	4	1	4	2	3	2	4	6	1	1	1	1	1	2	1	1	2	2	2	1	2	2	2	2	2	2	2	4	1	1	1	5	1	1	1	2	-0.72394	-0.60664	0.44	-0.72394	-0.60664
1	1	1	3	1	1	1	2	3	2	2	4	16	1	1	3	1	1	1	1	1	2	1	2	1	1	2	2	2	2	2	1	3	2	2	2	12	1	2	2	1	1.37443	1.64018	2.25	1.37443	1.64018
1	1	1	3	3	1	4	1	2	1	1	4	16	2	1	2	2	1	1	1	1	2	1	1	1	1	1	2	2	1	2	1	4	1	1	3	19	2	2	2	1	1.37443	1.64018	2.25	1.37443	1.64018
1	2	1	1	1	1	3	2	2	1	1	4	6	2	1	3	2	1	1	1	1	2	2	2	1	1	2	2	2	2	2	2	4	1	1	2	15	2	2	2	1	1.37443	1.64018	2.25	1.37443	1.64018
2	2	2	1	1	2	3	2	2	4	2	4	12	1	1	1	3	1	1	1	1	2	2	2	1	1	2	2	2	2	2	2	4	1	1	2	9	1	1	2	2	1.37443	-0.60664	-0.83	1.37443	-0.60664
1	2	1	1	1	3	1	3	3	3	3	4	12	2	1	1	1	1	1	1	1	2	2	2	1	2	2	2	2	2	2	2	4	1	1	1	7	1	1	1	2	-0.72394	-0.60664	0.44	-0.72394	-0.60664
1	2	1	1	1	4	3	2	3	3	3	4	14	2	1	1	1	2	1	1	1	2	2	2	1	1	2	2	2	2	2	2	4	1	1	1	7	1	2	1	2	-0.72394	1.64018	-1.19	-0.72394	1.64018
1	2	2	2	2	4	1	4	4	4	4	4	12	2	1	2	3	1	1	1	1	2	2	2	1	2	2	2	2	2	2	2	4	1	1	1	2	1	1	1	2	-0.72394	-0.60664	0.44	-0.72394	-0.60664
1	4	2	1	1	4	3	2	4	4	4	4	16	2	1	3	2	1	1	1	1	2	2	2	1	2	2	2	2	2	2	2	4	1	1	1	4	1	1	1	2	-0.72394	-0.60664	0.44	-0.72394	-0.60664
1	2	1	1	1	4	3	3	3	3	3	4	10	2	1	1	1	1	1	1	1	2	2	2	1	2	2	2	2	2	2	2	4	1	1	1	5	1	1	1	2	-0.72394	-0.60664	0.44	-0.72394	-0.60664
1	2	2	1	1	3	1	1	3	3	3	1	14	2	1	4	4	1	1	1	1	1	2	2	2	2	2	2	2	2	2	2	4	1	1	1	8	1	1	1	2	-0.72394	-0.60664	0.44	-0.72394	-0.60664
1	3	1	1	1	4	1	4	4	4	4	4	14	1	1	1	1	1	1	1	1	2	2	2	1	2	2	2	2	2	2	2	4	1	1	1	0	1	1	1	2	-0.72394	-0.60664	0.44	-0.72394	-0.60664
1	1	2	1	1	4	4	2	3	4	4	4	12	2	1	1	1	1	1	1	1	2	2	2	1	2	2	2	2	2	2	2	4	2	1	1	1	1	1	1	2	-0.72394	-0.60664	0.44	-0.72394	-0.60664
1	2	1	1	4	3	1	4	4	4	2	4	8	1	1	2	1	1	1	1	1	2	2	2	1	2	2	2	2	2	2	2	4	1	1	1	3	1	1	1	2	-0.72394	-0.60664	0.44	-0.72394	-0.60664
1	3	2	4	3	2	3	2	2	2	1	2	16	1	1	2	2	1	1	1	1	2	2	2	1	2	2	2	2	2	2	1	4	1	1	2	15	2	1	2	1	1.37443	-0.60664	-0.83	1.37443	-0.60664
1	1	2	1	1	2	2	2	2	2	2	3	16	1	1	1	1	1	1	1	1	2	2	2	1	1	2	2	2	2	2	1	4	1	1	1	7	1	1	1	2	-0.72394	-0.60664	0.44	-0.72394	-0.60664
1	2	2	2	2	2	3	2	2	2	2	3	16	1	1	1	1	1	1	1	1	2	2	2	1	1	2	2	2	2	2	1	4	1	1	1	13	2	2	1	1	-0.72394	1.64018	-1.19	-0.72394	1.64018
1	2	1	1	1	1	3	2	2	2	1	2	16	2	1	1	1	1	1	1	1	2	2	2	1	1	2	2	2	2	2	1	2	1	1	2	14	2	2	2	1	1.37443	1.64018	2.25	1.37443	1.64018
1	2	2	3	2	2	4	1	2	1	2	4	16	2	1	1	2	1	1	1	1	2	2	2	1	1	2	2	2	2	2	2	4	1	1	2	18	2	2	2	1	1.37443	1.64018	2.25	1.37443	1.64018
2	1	2	1	1	4	1	4	2	2	4	4	10	1	1	4	4	1	1	1	1	1	2	2	1	2	2	2	2	2	2	1	4	1	1	1	3	1	1	1	2	-0.72394	-0.60664	0.44	-0.72394	-0.60664
1	1	2	1	1	4	1	4	2	2	1	4	6	1	1	4	2	1	1	1	1	2	2	2	1	2	2	2	2	2	2	2	4	1	1	3	7	1	1	2	2	1.37443	-0.60664	-0.83	1.37443	-0.60664
1	4	2	2	2	2	3	2	2	2	2	4	8	1	1	1	1	1	1	1	1	2	2	2	1	2	2	2	2	2	2	2	4	1	1	1	12	1	1	1	1	-0.72394	-0.60664	0.44	-0.72394	-0.60664
1	2	2	1	1	4	4	1	3	4	4	4	12	1	1	1	2	1	1	1	1	2	2	2	1	2	2	2	2	2	2	2	4	1	1	1	1	1	1	1	2	-0.72394	-0.60664	0.44	-0.72394	-0.60664
1	1	1	1	4	4	1	4	4	4	4	4	16	1	1	1	1	1	1	1	1	2	2	2	1	2	2	2	2	2	2	2	4	1	1	1	0	1	1	1	2	-0.72394	-0.60664	0.44	-0.72394	-0.60664
1	3	2	1	1	2	3	2	1	2	2	4	8	1	1	3	3	1	1	1	1	2	2	2	1	1	2	2	2	2	2	2	4	1	1	1	9	1	2	1	2	-0.72394	1.64018	-1.19	-0.72394	1.64018
1	2	2	1	1	2	3	2	4	4	1	2	16	2	1	1	1	1	1	1	1	2	1	2	1	1	2	2	2	1	2	2	3	1	1	2	13	2	2	2	1	1.37443	1.64018	2.25	1.37443	1.64018
2	1	2	1	1	4	1	4	4	4	4	4	16	2	1	1	2	1	1	1	1	2	2	2	1	1	2	2	2	2	2	1	4	1	1	1	0	1	1	1	2	-0.72394	-0.60664	0.44	-0.72394	-0.60664
2	2	2	1	1	4	1	4	4	4	4	4	16	2	1	1	1	2	1	1	1	2	2	2	1	2	2	2	2	2	2	2	4	1	1	2	0	1	1	2	2	1.37443	-0.60664	-0.83	1.37443	-0.60664
3	3	2	1	1	4	1	4	2	4	4	4	10	2	1	1	1	1	1	1	1	2	2	2	1	2	2	2	2	2	2	2	4	1	1	1	2	1	1	1	2	-0.72394	-0.60664	0.44	-0.72394	-0.60664
1	2	2	1	1	2	1	3	2	2	1	4	14	2	1	1	1	1	1	1	1	2	1	2	1	1	2	2	2	2	2	2	2	1	1	1	12	2	2	1	1	-0.72394	1.64018	-1.19	-0.72394	1.64018
1	1	1	2	1	1	4	1	2	2	1	2	6	2	1	1	1	1	1	1	1	2	2	2	1	1	2	2	2	2	2	2	4	1	1	2	19	2	2	2	1	1.37443	1.64018	2.25	1.37443	1.64018
2	2	2	2	4	2	4	1	1	1	1	1	16	2	1	1	1	1	1	1	1	2	2	2	1	1	2	2	2	2	2	1	3	1	1	1	18	2	2	1	1	-0.72394	1.64018	-1.19	-0.72394	1.64018
2	2	1	1	1	4	4	4	4	3	3	4	8	2	1	1	1	1	1	1	1	2	2	2	2	2	2	2	2	2	2	2	4	1	1	3	6	1	1	2	2	1.37443	-0.60664	-0.83	1.37443	-0.60664
2	1	2	1	1	4	2	4	4	2	2	4	8	2	1	2	3	1	1	1	1	2	2	2	1	2	2	2	2	2	2	2	4	1	1	3	5	1	1	2	2	1.37443	-0.60664	-0.83	1.37443	-0.60664
2	3	2	1	1	4	1	4	4	4	4	4	16	2	1	1	1	1	1	1	1	2	2	2	1	2	2	2	2	2	2	1	3	1	1	2	0	1	1	2	2	1.37443	-0.60664	-0.83	1.37443	-0.60664
2	1	1	1	1	1	4	1	1	3	3	4	14	1	1	2	4	1	1	1	1	1	2	2	2	2	2	2	2	2	2	2	3	1	1	1	14	2	2	1	1	-0.72394	1.64018	-1.19	-0.72394	1.64018
2	3	2	1	1	4	1	4	1	2	3	4	14	1	1	1	1	1	1	1	1	2	2	2	1	2	2	2	2	2	2	2	4	1	1	1	6	1	1	1	2	-0.72394	-0.60664	0.44	-0.72394	-0.60664
2	2	1	1	1	1	4	4	4	4	4	4	6	1	1	3	1	1	1	1	1	1	2	2	1	1	2	2	2	2	2	2	1	1	1	3	3	1	2	2	2	1.37443	1.64018	2.25	1.37443	1.64018
2	3	2	1	1	4	1	4	4	1	4	4	14	1	1	2	1	1	1	1	1	2	2	2	1	2	2	2	2	2	2	2	4	1	1	1	3	1	1	1	2	-0.72394	-0.60664	0.44	-0.72394	-0.60664
2	1	2	1	1	4	1	4	4	2	4	4	6	2	1	1	1	1	1	1	1	2	2	2	2	2	2	2	2	2	2	2	4	1	1	3	2	1	2	2	2	1.37443	1.64018	2.25	1.37443	1.64018
2	1	2	1	1	4	2	3	3	4	4	4	12	2	1	1	1	1	1	1	1	2	2	2	1	2	2	2	2	2	2	2	4	1	1	2	2	1	2	2	2	1.37443	1.64018	2.25	1.37443	1.64018
2	3	2	1	1	4	1	4	4	4	4	4	16	2	1	2	1	1	1	1	1	2	2	2	1	2	2	2	2	2	2	1	4	1	1	2	0	1	1	2	2	1.37443	-0.60664	-0.83	1.37443	-0.60664
2	1	2	1	2	2	3	2	2	2	2	4	16	1	1	1	1	1	1	1	1	2	2	2	1	2	2	2	2	2	2	2	4	1	1	1	14	2	1	1	1	-0.72394	-0.60664	0.44	-0.72394	-0.60664
1	5	1	1	1	4	1	3	4	4	4	4	14	1	1	1	1	1	1	1	1	2	2	2	1	2	2	2	2	2	2	2	4	1	1	1	1	1	1	1	2	-0.72394	-0.60664	0.44	-0.72394	-0.60664
2	5	1	1	1	2	3	2	4	2	2	4	14	1	1	4	3	1	1	1	1	1	2	2	1	2	2	2	2	2	2	2	4	1	1	1	8	1	1	1	2	-0.72394	-0.60664	0.44	-0.72394	-0.60664
2	2	2	1	1	2	3	2	2	2	4	4	16	1	1	3	2	1	1	1	1	2	2	2	1	1	2	2	2	2	2	1	4	1	1	1	9	1	1	1	2	-0.72394	-0.60664	0.44	-0.72394	-0.60664
2	2	2	2	2	4	1	4	4	2	2	4	8	1	1	1	1	1	1	1	1	2	2	2	1	2	2	2	2	2	2	2	4	1	1	1	6	1	1	1	2	-0.72394	-0.60664	0.44	-0.72394	-0.60664
2	1	2	2	2	4	1	4	2	2	2	3	16	1	1	3	1	1	1	1	1	2	2	2	1	2	2	2	2	2	2	2	4	1	1	1	8	1	1	1	2	-0.72394	-0.60664	0.44	-0.72394	-0.60664
2	4	2	1	1	4	3	4	2	2	4	3	16	1	1	1	1	1	1	1	1	2	2	1	1	2	1	2	2	1	2	1	4	1	1	2	6	1	1	2	2	1.37443	-0.60664	-0.83	1.37443	-0.60664
2	1	2	1	1	2	3	2	2	4	3	4	6	1	1	1	1	1	1	1	1	2	2	2	1	1	2	2	2	2	2	2	4	1	1	1	8	1	1	1	2	-0.72394	-0.60664	0.44	-0.72394	-0.60664
2	1	3	1	1	4	1	4	4	4	4	4	14	2	1	1	2	1	1	1	1	2	2	2	1	2	2	2	2	2	2	2	4	1	1	2	0	1	1	2	2	1.37443	-0.60664	-0.83	1.37443	-0.60664
1	2	2	1	1	4	1	4	4	4	4	4	10	2	1	1	1	1	1	1	1	2	2	2	1	2	2	2	2	2	2	2	4	1	1	2	0	1	1	2	2	1.37443	-0.60664	-0.83	1.37443	-0.60664
2	1	2	1	1	3	1	4	4	2	2	4	6	2	1	2	2	1	1	1	1	2	2	2	1	2	2	2	2	2	2	2	4	1	1	2	3	1	1	2	2	1.37443	-0.60664	-0.83	1.37443	-0.60664
2	1	2	1	1	4	1	4	2	4	4	4	16	2	1	1	1	1	1	1	1	2	2	2	1	2	2	2	2	2	2	2	4	1	1	3	2	1	1	2	2	1.37443	-0.60664	-0.83	1.37443	-0.60664
1	5	2	1	1	4	1	4	2	4	3	4	6	2	1	4	2	1	1	1	1	2	2	2	1	2	2	2	2	2	2	2	4	1	1	2	3	1	1	2	2	1.37443	-0.60664	-0.83	1.37443	-0.60664
1	2	2	1	1	4	4	4	4	4	4	4	14	2	1	2	1	1	1	1	1	2	2	2	1	2	2	2	2	2	2	2	4	1	1	3	3	1	1	2	2	1.37443	-0.60664	-0.83	1.37443	-0.60664
1	2	2	1	1	4	1	4	2	2	1	4	14	1	1	2	4	1	1	1	1	2	2	2	1	1	2	2	2	2	2	2	3	1	1	2	8	1	2	2	2	1.37443	1.64018	2.25	1.37443	1.64018
2	2	2	2	1	2	2	2	2	1	4	4	14	2	1	2	2	2	1	1	1	2	2	2	1	1	2	2	2	2	2	1	3	2	2	3	12	1	1	2	1	1.37443	-0.60664	-0.83	1.37443	-0.60664
2	2	2	1	1	2	2	3	3	4	2	4	16	2	1	1	1	1	1	1	1	2	2	2	1	1	2	2	2	2	2	1	3	1	1	2	9	1	2	2	2	1.37443	1.64018	2.25	1.37443	1.64018
2	1	2	1	1	4	1	4	4	4	4	4	8	2	1	1	1	1	1	1	1	2	2	2	1	2	2	2	2	2	2	2	4	1	1	3	0	1	1	2	2	1.37443	-0.60664	-0.83	1.37443	-0.60664
2	1	2	1	1	3	3	3	4	3	3	4	10	2	1	3	2	1	1	1	1	2	2	2	1	2	2	2	2	2	2	2	4	1	1	3	5	1	1	2	2	1.37443	-0.60664	-0.83	1.37443	-0.60664
2	1	1	1	1	3	3	2	4	3	3	4	12	2	1	1	2	1	1	1	1	2	2	2	1	2	2	2	2	2	2	2	4	1	1	3	7	1	1	2	2	1.37443	-0.60664	-0.83	1.37443	-0.60664
2	1	2	2	2	3	2	2	3	3	4	4	12	2	1	2	1	1	1	1	1	2	2	2	1	2	2	2	2	2	2	2	4	1	1	2	8	1	1	2	2	1.37443	-0.60664	-0.83	1.37443	-0.60664
2	1	2	2	2	3	2	3	4	3	3	4	8	2	1	3	2	1	1	1	1	2	2	2	1	2	2	2	2	2	2	2	4	1	1	1	7	1	1	1	2	-0.72394	-0.60664	0.44	-0.72394	-0.60664
2	1	2	1	1	1	1	4	3	2	4	4	16	2	1	3	4	1	1	1	1	2	2	2	1	2	2	2	2	2	2	2	4	1	1	1	4	1	1	1	2	-0.72394	-0.60664	0.44	-0.72394	-0.60664
2	1	2	1	1	4	1	4	4	2	2	4	6	2	1	1	1	1	1	1	1	2	2	2	1	2	2	2	2	2	2	2	4	1	1	1	4	1	1	1	2	-0.72394	-0.60664	0.44	-0.72394	-0.60664
2	2	2	1	1	4	1	4	3	3	4	4	12	2	1	1	1	1	1	1	1	2	2	2	1	2	2	2	2	2	2	2	4	1	1	1	2	1	1	1	2	-0.72394	-0.60664	0.44	-0.72394	-0.60664
2	3	2	1	1	4	1	3	4	4	4	4	14	2	1	1	1	1	1	1	1	2	2	2	1	2	2	2	2	2	2	2	4	1	1	1	1	1	1	1	2	-0.72394	-0.60664	0.44	-0.72394	-0.60664
3	2	2	1	1	4	1	4	3	4	4	4	14	2	1	2	3	1	1	1	1	2	2	2	1	2	2	2	2	2	2	2	4	2	1	1	0	1	1	1	2	-0.72394	-0.60664	0.44	-0.72394	-0.60664
2	2	2	1	1	3	3	3	4	4	2	3	14	2	1	1	4	1	1	1	1	2	2	2	1	2	2	2	2	2	2	2	4	1	1	1	6	1	1	1	2	-0.72394	-0.60664	0.44	-0.72394	-0.60664
2	1	2	1	1	4	1	4	2	4	4	4	6	2	1	1	1	1	1	1	1	2	2	2	1	2	2	2	2	2	2	2	4	2	1	1	3	1	1	1	2	-0.72394	-0.60664	0.44	-0.72394	-0.60664
3	1	3	1	1	3	2	4	3	4	4	4	12	2	1	3	2	1	1	1	1	2	2	2	1	2	2	2	2	2	2	2	4	1	1	1	3	1	1	1	2	-0.72394	-0.60664	0.44	-0.72394	-0.60664
2	3	2	2	2	2	3	4	4	4	4	4	6	2	1	1	1	1	1	1	1	2	2	2	1	2	2	2	2	2	2	2	4	1	1	1	6	1	1	1	2	-0.72394	-0.60664	0.44	-0.72394	-0.60664
2	1	1	1	1	4	1	2	4	4	4	4	8	1	1	1	1	1	1	1	1	2	2	2	1	2	2	2	2	2	2	2	4	1	1	1	0	1	1	1	2	-0.72394	-0.60664	0.44	-0.72394	-0.60664
1	4	1	3	2	1	4	1	1	1	2	4	14	1	1	1	1	1	1	1	1	2	1	1	1	1	1	2	1	1	1	1	3	1	1	3	21	2	2	2	1	1.37443	1.64018	2.25	1.37443	1.64018
3	1	3	3	3	3	3	3	2	2	3	4	14	1	1	1	1	1	1	1	1	2	2	2	1	2	2	2	2	2	2	2	4	1	1	1	9	1	1	1	2	-0.72394	-0.60664	0.44	-0.72394	-0.60664
2	1	2	1	1	3	3	4	4	2	3	4	14	1	1	3	2	1	1	1	1	2	2	2	1	2	2	2	1	2	2	2	4	1	1	1	6	1	1	1	2	-0.72394	-0.60664	0.44	-0.72394	-0.60664
3	3	3	1	1	3	1	3	4	2	4	4	6	1	1	2	2	2	1	1	1	2	2	2	1	1	2	2	2	2	2	2	4	1	1	1	4	1	2	1	2	-0.72394	1.64018	-1.19	-0.72394	1.64018
1	2	2	1	1	2	1	4	3	2	2	2	6	1	1	2	1	2	1	1	1	2	2	2	1	2	2	2	2	2	2	2	4	1	1	1	7	1	1	1	2	-0.72394	-0.60664	0.44	-0.72394	-0.60664
